# Supplementary material for: Mass Spectrometric Identification of Antimicrobial Peptides from Medicinal Seeds
Source: Molecules. 2021 Dec 1;26(23):7304. doi: 10.3390/molecules26237304 (PMC8659199; doi:10.3390/molecules26237304)
Supplement: Supplementary file 1 [file molecules-26-07304-s001.zip]

Archive with 2 entries (2 files):
- Supplementary material/Supplemental_figures.pdf
- Supplementary material/Supplementary_spreadsheet.xlsx
